# Supplementary material for: Syntheses and Study of a Pyrroline Nitroxide Condensed Phospholene Oxide and a Pyrroline Nitroxide Attached Diphenylphosphine
Source: Molecules. 2021 Jul 19;26(14):4366. doi: 10.3390/molecules26144366 (PMC8305133; doi:10.3390/molecules26144366)
Supplement: Supplementary file 1 [file molecules-26-04366-s001.zip]

Archive with 1 entries (1 files):
- molecules-1249283-supplementary.pdf
